# Supplementary material for: LucidDraw: Efficiently visualizing complex biochemical networks within MATLAB
Source: BMC Bioinformatics. 2010 Jan 15;11:31. doi: 10.1186/1471-2105-11-31 (PMC2825225; doi:10.1186/1471-2105-11-31)
Supplement: Additional file 2 — The LucidDraw software. The LucidDraw.zip package includes the following files: glayoutdll.mexw32 (the layout computation program); LucidDraw.jar (the Java package for LucidDraw GUI); Jgraph.jar (the JGraph library); lucidDraw.m, lucidDraw.fig, FastGridLayout.m, glweight.m, Read_Classid.m, LayoutView.m, Text_To_AdjacencyMatrix.m (the MATLAB scripts for using LucidDraw); PAO1_290nodes.txt, PAO1_290nodes_class.txt (an example network). In MATLAB, run lucidDraw.m. [file 1471-2105-11-31-S2.ZIP]

Archive with 15 entries (14 files):
- LucidDraw/
- LucidDraw/FastGridLayout.m
- LucidDraw/glayoutdll.mexw32
- LucidDraw/glweight.m
- LucidDraw/jgraph.jar
- LucidDraw/LayoutView.m
- LucidDraw/lucidDraw.fig
- LucidDraw/LucidDraw.jar
- LucidDraw/lucidDraw.m
- LucidDraw/PAO1_290nodes.txt
- LucidDraw/PAO1_290nodes_class.txt
- LucidDraw/PAO1_677nodes.txt
- LucidDraw/PAO1_677nodes_class.txt
- LucidDraw/Read_Classid.m
- LucidDraw/Text_To_AdjacencyMatrix.m
