# Supplementary material for: LucidDraw: Efficiently visualizing complex biochemical networks within MATLAB
Source: BMC Bioinformatics. 2010 Jan 15;11:31. doi: 10.1186/1471-2105-11-31 (PMC2825225; doi:10.1186/1471-2105-11-31)
Supplement: Additional file 2 — The LucidDraw software. The LucidDraw.zip package includes the following files: glayoutdll.mexw32 (the layout computation program); LucidDraw.jar (the Java package for LucidDraw GUI); Jgraph.jar (the JGraph library); lucidDraw.m, lucidDraw.fig, FastGridLayout.m, glweight.m, Read_Classid.m, LayoutView.m, Text_To_AdjacencyMatrix.m (the MATLAB scripts for using LucidDraw); PAO1_290nodes.txt, PAO1_290nodes_class.txt (an example network). In MATLAB, run lucidDraw.m. [file 1471-2105-11-31-S2.ZIP › LucidDraw/LayoutView.m]

function []=LayoutView(A_adja_Matrix,x,y,Label,classid)

x1=x;
y1=y;
n=size(x1,1);
nodesNumber=n;
x1(1:nodesNumber)=x1(1:nodesNumber)-min(x1);
y1(1:nodesNumber)=y1(1:nodesNumber)-min(y1);
x1=x1+3;
y1=y1+3;
edges=sum(A_adja_Matrix(:));
edgesNumber=edges(1,1);
[I J]=find(A_adja_Matrix);
nodeSource(1:edgesNumber)=I(1:edgesNumber);
nodeTarget(1:edgesNumber)=J(1:edgesNumber);
if edgesNumber>18000;
    error('LayoutView: Too many edges in the network.');
end
n=length(Label);
label=cell(nodesNumber,1);
for i=1:n
    label{i}='null label';
    label{i}=Label{i};
end
classid1=classid;
if n~=size(classid,1)
    error('LayoutView: Invalid classid textfile or network textfile. The row number in classid text file must equal the node number of network');
end
label1=label;

LucidDraw.LucidDrawMain(nodesNumber, edgesNumber, label1, x1, y1, classid1, nodeSource, nodeTarget);
