# Supplementary material for: LucidDraw: Efficiently visualizing complex biochemical networks within MATLAB
Source: BMC Bioinformatics. 2010 Jan 15;11:31. doi: 10.1186/1471-2105-11-31 (PMC2825225; doi:10.1186/1471-2105-11-31)
Supplement: Additional file 2 — The LucidDraw software. The LucidDraw.zip package includes the following files: glayoutdll.mexw32 (the layout computation program); LucidDraw.jar (the Java package for LucidDraw GUI); Jgraph.jar (the JGraph library); lucidDraw.m, lucidDraw.fig, FastGridLayout.m, glweight.m, Read_Classid.m, LayoutView.m, Text_To_AdjacencyMatrix.m (the MATLAB scripts for using LucidDraw); PAO1_290nodes.txt, PAO1_290nodes_class.txt (an example network). In MATLAB, run lucidDraw.m. [file 1471-2105-11-31-S2.ZIP › LucidDraw/Read_Classid.m]

function classid=Read_Classid(datafile,Label)
nn=length(Label);


try
[n1 n2]=textread(datafile,'%s %u');
catch ME2
    disp(sprintf('Please check classid file %s', datafile));
     % ME2 = addCause(ME2, ME1);
      rethrow(ME2)
end


mm=length(n1);
classid=ones(nn,1);
for  i=1:nn
    for  j=1:mm
        if  (strcmp(n1(j),Label(i)))&&((n2(j)>=1&&n2(j)<=12))
            classid(i) =n2(j);
            continue;
        end
    end
end
