# Supplementary material for: LucidDraw: Efficiently visualizing complex biochemical networks within MATLAB
Source: BMC Bioinformatics. 2010 Jan 15;11:31. doi: 10.1186/1471-2105-11-31 (PMC2825225; doi:10.1186/1471-2105-11-31)
Supplement: Additional file 2 — The LucidDraw software. The LucidDraw.zip package includes the following files: glayoutdll.mexw32 (the layout computation program); LucidDraw.jar (the Java package for LucidDraw GUI); Jgraph.jar (the JGraph library); lucidDraw.m, lucidDraw.fig, FastGridLayout.m, glweight.m, Read_Classid.m, LayoutView.m, Text_To_AdjacencyMatrix.m (the MATLAB scripts for using LucidDraw); PAO1_290nodes.txt, PAO1_290nodes_class.txt (an example network). In MATLAB, run lucidDraw.m. [file 1471-2105-11-31-S2.ZIP › LucidDraw/Text_To_AdjacencyMatrix.m]

function [A Label]=Text_to_AdjacencyMatrix(datafile)
[n1 n2]=textread(datafile,'%s %s');
b=unique([n1;n2]);
n=length(b);
A=zeros(n);
for i=1:length(n1)
    ki=find(strcmp(n1{i},b));
    kj=find(strcmp(n2{i},b));
    A(ki,kj)=1;
end
Label=b;
